# Supplementary material for: Poxvirus H5 mediates the formation of liquid-liquid phase separation condensates which promote virus factory assembly
Source: PLoS Pathog. 2025 Nov 20;21(11):e1013708. doi: 10.1371/journal.ppat.1013708 (PMC12633886; doi:10.1371/journal.ppat.1013708)
Supplement: S1 Table — (XLSX) [file ppat.1013708.s008.xlsx]

## Sheet: Fig 1
Fig 1D	Time（seconds）	H5-eGFP			M45-eGFP			H5-eGFP+10% PG				Fig 1F	Time（seconds）	WRH5-eGFP			WRH5-eGFP+10% PG				Fig 1H	Time（seconds）	H5-eGFP (LSDV)			H5-eGFP (MPXV)
	-10	1	1	1	1	1	1	1	1	1			-10	1	1	1	1	1	1			-10	1	1	1	1	1	1
	-5	1	1	1	1	1	1	1	1	1			-5	1	1	1	1	1	1			-5	1	1	1	1	1	1
	0	0	0.181197	0.109462	0	0.003452	0	0	0.128694	0.064549			0	0.326228	0.226893	0.322691	0.010105	0.003269	0			0	0.121043	0.081231	0	0.641131	0.113461	0.035612
	5	0.87012	0.686027	0.724653	0	0.046264	0.001252	0.00265	0.175553	0.074264			5	0.368835	0.458938	0.639488	0.015536	0.052578	0.00224			5	0.446469	0.682341	0.672348	1	0.682312	0.583323
	10	1	0.81179	1	0	0.055246	0.002421	0.004996	0.189636	0.082078			10	0.731169	0.66802	1	0.023687	0.033166	0.001831			10	0.675133	0.882331	0.831397	1	0.82332	0.723357
	15	1	0.843048	1	0	0.034622	0	0.041495	0.207597	0.08338			15	0.71258	0.725918	1	0.019817	0.021174	0			15	0.902623	0.989123	1	1	1	0.813221
	20	1	0.92149	1	0	0.04129	0	0.054681	0.213512	0.078796			20	0.841833	0.881231	1	0.020232	0.01579	0			20	0.991768	1	1	1	1	0.912334
	25	1	0.97969	1	0	0.020491	0	0.053968	0.22537	0.078552			25	0.973379	1	1	0.02335	0	0			25	1	1	1	1	1	1
	30	1	0.941853	1	0	0	0	0.060542	0.229087	0.073993			30	1	1	1	0.020549	0	0			30	1	1	1	1	1	1
	35	1	0.942369	1	0	0	0	0.075026	0.226725	0.086772			35	1	1	1	0.026261	0	0			35	1	1	1	1	1	1
	40	1	0.977426	1	0	0	0	0.080962	0.24507	0.072664			40	1	1	1	0.022486	0	0			40	1	1	1	1	1	1
	45	1	0.895238	1	0	0	0	0.113705	0.239885	0.086691			45	1	1	1	0.021902	0	0			45	1	1	1	1	1	1
	50	1	0.895074	1	0	0	0	0.103241	0.235463	0.083761			50	1	0.992721	1	0.028947	0	0			50	1	1	1	1	1	1
	55	1	0.942911	1	0	0	0	0.11083	0.277221	0.079446			55	1	1	1	0.031538	0	0			55	1	1	1	1	1	1
	60	1	0.931407	1	0	0	0	0.087048	0.248459	0.089241			60	1	1	1	0.029341	0	0			60	1	1	1	1	1	1
	65	1	0.996501	1	0	0	0	0.09242	0.248867	0.097409			65	1	1	1	0.02504	0	0			65	1	1	1	1	1	1
	70	1	0.992105	1	0	0	0	0.091331	0.265526	0.079853			70	1	1	1	0.0244	0	0			70	1	1	1	1	1	1
	75	1	1	1	0	0	0	0.074574	0.281563	0.087316			75	1	1	1	0.023387	0	0			75	1	1	1	1	1	1
	80	1	0.998589	1	0	0	0	0.097868	0.274916	0.083463			80	1	1	1	0.021509	0	0			80	1	1	1	1	1	1
	85	1	1	1	0	0	0	0.079929	0.288672	0.082647			85	1	1	1	0.029153	0	0			85	1	1	1	1	1	1
	90	1	1	1	0	0	0	0.074049	0.30609	0.080559			90	1	1	1	0.030525	0	0			90	1	1	1	1	1	1
	95	1	1	1	0	0	0	0.073748	0.26862	0.089026			95	1	0.997237	1	0.028684	0	0			95	1	1	1	1	1	1
	100	1	1	1	0	0	0	0.069409	0.300747	0.091602			100	1	1	1	0.027538	0	0			100	1	1	1	1	1	1
	105	1	1	1	0	0	0	0.061126	0.263167	0.090518			105	1	1	1	0.020493	0	0			105	1	1	1	1	1	1
	110	1	1	1	0	0	0	0.039993	0.293421	0.092361			110	1	1	1	0.029641	0	0			110	1	1	1	1	1	1
	115	1	1	1	0	0	0	0.055377	0.29494	0.089377			115	1	1	1	0.025961	0	0			115	1	1	1	1	1	1
	120	1	1	1	0	0	0	0.032346	0.287775	0.091846			120	1	1	1	0.030317	0	0			120	1	1	1	1	1	1

## Sheet: Fig 3
Fig 3C	Time（seconds）	H57muts			H55muts			H52muts				Fig 3F	Time（seconds）	H5S27A			H5S66A/T67A			H5T84/85A			H5S127/130A
	-10	1	1	1	1	1	1	1	1	1			-10	1	1	1	1	1	1	1	1	1	1	1	1
	-5	1	1	1	1	1	1	1	1	1			-5	1	1	1	1	1	1	1	1	1	1	1	1
	0	0.000652	0	0.003135	0.558613	0.312331	0.110452	0.171504	0.521441	0.256782			0	0.380591	0	0.417921	0.170479	0.179091	0.245783	0.439805	0.133052	0.312096	0.075722	0.04882	0
	5	0.004686	0	0.035612	0.999651	0.572347	0.61236	0.47559	0.662323	0.424672			5	0.815211	0.446012	0.820931	0.486039	0.501295	0.660192	1	0.57128	0.61329	0.096552	0.052352	0
	10	0.018188	0	0.072135	1	0.723942	0.821313	0.586005	0.778101	0.72961			10	0.989963	0.682372	0.920571	0.706147	0.72569	0.802961	1	0.754091	0.809011	0.123057	0.071233	0
	15	0.02557	0	0.073423	1	0.882347	0.914442	0.618879	0.844613	0.894172			15	1	0.78912	1	0.878713	0.890125	0.970126	1	0.980125	1	0.119245	0.055214	0
	20	0.050642	0	0.062344	1	0.946821	1	0.647111	0.901362	0.971225			20	1	0.809109	1	0.873641	0.995021	1	1	1	1	0.136545	0.057912	0
	25	0.063573	0	0.073462	1	1	1	0.724486	0.99023	1			25	1	0.920901	1	0.93507	1	1	1	1	1	0.139795	0.041227	0
	30	0.06283	0	0.055922	1	1	1	0.824024	1	1			30	1	0.976128	1	0.993868	1	1	1	1	1	0.160664	0.044189	0
	35	0.070784	0	0.053369	1	1	1	0.932845	1	1			35	1	1	1	0.996066	1	1	1	1	1	0.145807	0.040901	0
	40	0.063353	0	0.064825	1	1	1	0.984484	1	1			40	1	1	1	1	1	1	1	1	1	0.142388	0.033201	0
	45	0.066364	0	0.044107	1	1	1	1	1	1			45	1	1	1	1	1	1	1	1	1	0.140996	0.031092	0
	50	0.065375	0	0.03123	1	1	1	1	1	1			50	1	1	1	1	1	1	1	1	1	0.18084	0.02209	0
	55	0.087692	0	0.033341	1	1	1	1	1	1			55	1	1	1	1	1	1	1	1	1	0.143289	0.012986	0
	60	0.110379	0	0.052346	1	1	1	1	1	1			60	1	1	1	1	1	1	1	1	1	0.184991	0	0
	65	0.118611	0	0.021358	1	1	1	1	1	1			65	1	1	1	1	1	1	1	1	1	0.153565	0	0
	70	0.098042	0	0.007232	1	1	1	1	1	1			70	1	1	1	1	1	1	1	1	1	0.128938	0	0
	75	0.100029	0	0.006892	1	1	1	1	1	1			75	1	1	1	1	1	1	1	1	1	0.123057	0	0
	80	0.085841	0	0.006793	1	1	1	1	1	1			80	1	1	1	1	1	1	1	1	1	0.203871	0	0
	85	0.094842	0	0.003323	1	1	1	1	1	1			85	1	1	1	1	1	1	1	1	1	0.152024	0	0
	90	0.084855	0	0	1	1	1	1	1	1			90	1	1	1	1	1	1	1	1	1	0.110847	0	0
	95	0.077248	0	0	1	1	1	1	1	1			95	1	1	1	1	1	1	1	1	1	0.150295	0	0
	100	0.086982	0	0	1	1	1	1	1	1			100	1	1	1	1	1	1	1	1	1	0.167314	0	0
	105	0.089983	0	0	1	1	1	1	1	1			105	1	1	1	1	1	1	1	1	1	0.158842	0	0
	110	0.093785	0	0	1	1	1	1	1	1			110	1	1	1	1	1	1	1	1	1	0.242943	0	0
	115	0.117321	0	0	1	1	1	1	1	1			115	1	1	1	1	1	1	1	1	1	0.259585	0	0
	120	0.110379	0	0	1	1	1	1	1	1			120	1	1	1	1	1	1	1	1	1	0.225548	0	0

## Sheet: Fig 4
Fig 4C	Time（seconds）	H5WT			H5S127A			H5S130A			H5S127/130A
	-10	1	1	1	1	1	1	1	1	1	1	1	1
	-5	1	1	1	1	1	1	1	1	1	1	1	1
	0	0.3884	0.246983	0.252267	0.289499	0.327893	0.352263	0.303541	0.314479	0.266338	0.230769	0.178892	0.224688
	5	0.891087	0.833113	0.699216	0.487179	0.422672	0.456721	0.437607	0.373358	0.34612	0.246886	0.182468	0.235521
	10	1	0.942379	0.797139	0.501343	0.489361	0.485226	0.49011	0.43631	0.377567	0.228083	0.162569	0.204503
	15	1	1	0.894332	0.532112	0.42169	0.514466	0.520635	0.431692	0.383118	0.244444	0.177642	0.217702
	20	1	1	1	0.540171	0.388429	0.526672	0.539683	0.409262	0.369902	0.247375	0.18944	0.210984
	25	1	1	1	0.535531	0.409126	0.552268	0.543101	0.418631	0.388424	0.24884	0.190461	0.22782
	30	1	1	1	0.555067	0.417903	0.536892	0.562637	0.461135	0.378042	0.274725	0.195257	0.215815
	35	1	1	1	0.573871	0.43469	0.513373	0.55873	0.449062	0.411569	0.257387	0.178193	0.208191
	40	1	1	1	0.597314	0.370592	0.516826	0.496703	0.455279	0.42168	0.247863	0.164116	0.188904
	45	1	1	1	0.630281	0.457932	0.527036	0.502076	0.475011	0.417589	0.263004	0.167901	0.195285
	50	1	1	1	0.638828	0.478033	0.488323	0.510379	0.489442	0.435683	0.242002	0.177031	0.19622
	55	1	1	1	0.64127	0.520485	0.470326	0.510867	0.509216	0.466319	0.235409	0.1752	0.194681
	60	1	1	1	0.625397	0.488035	0.477837	0.521368	0.510426	0.46528	0.230281	0.189931	0.178424
	65	1	1	1	0.589499	0.490682	0.468033	0.499389	0.533212	0.477136	0.225641	0.180452	0.184186
	70	1	1	1	0.569475	0.539218	0.48993	0.523077	0.502259	0.463791	0.24884	0.186312	0.186063
	75	1	1	1	0.540659	0.518297	0.51378	0.488156	0.488901	0.430191	0.225397	0.180448	0.173469
	80	1	1	1	0.532112	0.477385	0.504428	0.46398	0.4978	0.453321	0.261538	0.17663	0.179336
	85	1	1	1	0.525763	0.484461	0.470992	0.466667	0.479004	0.44335	0.22149	0.170581	0.18413
	90	1	1	1	0.505983	0.455318	0.46331	0.471551	0.473322	0.418902	0.243712	0.187542	0.177902
	95	1	1	1	0.478388	0.450126	0.435512	0.442979	0.488423	0.432167	0.231502	0.160824	0.17331
	100	1	1	1	0.472283	0.389126	0.40914	0.443956	0.46541	0.409851	0.22442	0.17441	0.183612
	105	1	1	1	0.474725	0.421168	0.427489	0.427839	0.455267	0.438946	0.246886	0.176089	0.17312
	110	1	1	1	0.455922	0.432157	0.45673	0.448352	0.478421	0.44641	0.245177	0.150168	0.174416
	115	1	1	1	0.46398	0.377938	0.438053	0.387302	0.460931	0.415771	0.245421	0.158063	0.18432
	120	1	1	1	0.438591	0.377829	0.469201	0.398926	0.46281	0.392895	0.23562	0.152261	0.162926

## Sheet: Fig 5
Fig 5B	Time（seconds）	siNC+H5-eGFP			siVRK1+H5-eGFP			siVRK2+H5-eGFP				Fig 5D	Time（seconds）	H5-eGFP+DMSO			H5-eGFP+VRK-IN-1			H5-eGFP+DB				Fig 5F	Time（seconds）	siNC+WRH5-eGFP			siVRK1+WRH5-eGFP			siVRK2+WRH5-eGFP				Fig 5G	hpi	siNC+WRH5-eGFP			siVRK1+WRH5-eGFP			siVRK2+WRH5-eGFP
	-10	1	1	1	1	1	1	1	1	1			-10	1	1	1	1	1	1	1	1	1			-10	1	1	1	1	1	1	1	1	1			24	6.43	6.48	6.36	6.22	6.13	6.4	6.19	6.08	6.2
	-5	1	1	1	1	1	1	1	1	1			-5	1	1	1	1	1	1	1	1	1			-5	1	1	1	1	1	1	1	1	1			48	7.3	7.18	7.08	7.1	6.86	7.13	7.12	7.11	6.88
	0	0.245719	0.41248	0.209051	0	0.090612	0.112782	0	0.041256	0			0	0.246991	0.278839	0.316631	0.184801	0.216903	0.255124	0.160115	0.147318	0.138976			0	0.311256	0.321179	0.402179	0.306076	0.339502	0.410906	0.137775	0.295016	0.267725
	5	0.708576	0.789004	0.58281	0.168728	0.357126	0.226921	0.015116	0.04128	0			5	0.483785	0.513436	0.573105	0.119912	0.277859	0.277941	0.159812	0.112602	0.135832			5	0.682179	0.623891	0.772267	0.92957	0.789036	0.874278	0.365253	0.447819	0.627891
	10	0.964796	0.901291	0.723016	0.224691	0.391338	0.491126	0.007314	0.047015	0			10	0.675912	0.75303	0.840031	0.157197	0.263671	0.268042	0.169243	0.121277	0.133356			10	0.831237	0.799442	0.932328	0.971958	0.951458	1	0.522938	0.668927	0.793347
	15	1	1	0.89221	0.375431	0.49212	0.582129	0.013617	0.031245	0			15	0.962928	0.941305	1	0.167089	0.277316	0.280724	0.164894	0.135567	0.123881			15	0.954151	0.931785	1	0.98273	1	1	0.622955	0.779239	0.824893
	20	1	1	1	0.429724	0.612325	0.613261	0.027187	0.024518	0			20	0.998325	1	1	0.114579	0.269041	0.313706	0.166173	0.133279	0.110225			20	1	1	1	0.984825	1	1	0.702447	0.890235	1
	25	1	1	1	0.465621	0.76123	0.79602	0.040711	0	0			25	1	1	1	0.137197	0.316582	0.357442	0.176918	0.11227	0.113891			25	1	1	1	0.998115	1	1	0.820315	1	1
	30	1	1	1	0.560127	0.889201	0.802157	0.036176	0	0			30	1	1	1	0.150933	0.336848	0.321468	0.17137	0.12569	0.121904			30	1	1	1	0.996564	1	1	0.923333	1	1
	35	1	1	1	0.617514	0.982105	0.901257	0.019839	0	0			35	1	1	1	0.183731	0.340963	0.334682	0.159184	0.132124	0.132218			35	1	1	1	0.995949	1	1	0.994745	1	1
	40	1	1	1	0.689446	0.954417	1	0.04577	0	0			40	1	1	1	0.166584	0.361743	0.35215	0.159033	0.142737	0.122197			40	1	1	1	0.999917	1	1	1	1	1
	45	1	1	1	0.834051	1	1	0.035304	0	0			45	1	1	1	0.134996	0.379031	0.360561	0.140252	0.147544	0.11389			45	1	1	1	0.997138	1	1	1	1	1
	50	1	1	1	0.883463	1	1	0.061155	0	0			50	1	1	1	0.123553	0.380416	0.370315	0.140601	0.131073	0.131227			50	1	1	1	1	1	1	1	1	1
	55	1	1	1	0.953167	1	1	0.044862	0	0			55	1	1	1	0.173448	0.404124	0.435032	0.148195	0.145802	0.132194			55	1	1	1	1	1	1	1	1	1
	60	1	1	1	0.994085	1	1	0.077365	0	0			60	1	1	1	0.183001	0.379044	0.455131	0.138137	0.140456	0.136314			60	1	1	1	0.998283	1	1	1	1	1
	65	1	1	1	1	1	1	0.050166	0	0			65	1	1	1	0.211402	0.452166	0.442379	0.1281	0.123731	0.144218			65	1	1	1	1	1	1	1	1	1
	70	1	1	1	1	1	1	0.067131	0	0			70	1	1	1	0.225455	0.480442	0.360731	0.132112	0.132107	0.13804			70	1	1	1	1	1	1	1	1	1
	75	1	1	1	1	1	1	0.067433	0	0			75	1	1	1	0.262127	0.425582	0.380521	0.117634	0.13669	0.138215			75	1	1	1	1	1	1	1	1	1
	80	1	1	1	1	1	1	0.05569	0	0			80	1	1	1	0.25841	0.463118	0.340124	0.11981	0.112551	0.132892			80	1	1	1	1	1	1	1	1	1
	85	1	1	1	1	1	1	0.059795	0	0			85	1	1	1	0.251949	0.44594	0.321047	0.116623	0.126843	0.152212			85	1	1	1	1	1	1	1	1	1
	90	1	1	1	1	1	1	0.070144	0	0			90	1	1	1	0.185182	0.452405	0.389041	0.121937	0.132278	0.177312			90	1	1	1	1	1	1	1	1	1
	95	1	1	1	1	1	1	0.074342	0	0			95	1	1	1	0.1816	0.489031	0.379183	0.129065	0.124713	0.153326			95	1	1	1	1	1	1	1	1	1
	100	1	1	1	1	1	1	0.070645	0	0			100	1	1	1	0.116777	0.463117	0.346801	0.146789	0.132117	0.142179			100	1	1	1	0.996842	1	1	1	1	1
	105	1	1	1	1	1	1	0.064305	0	0			105	1	1	1	0.139385	0.451237	0.304125	0.154625	0.138994	0.143331			105	1	1	1	1	1	1	1	1	1
	110	1	1	1	1	1	1	0.094042	0	0			110	1	1	1	0.121267	0.435269	0.35081	0.148823	0.125681	0.138421			110	1	1	1	1	1	1	1	1	1
	115	1	1	1	1	1	1	0.061026	0	0			115	1	1	1	0.107309	0.451457	0.360931	0.132147	0.123379	0.133217			115	1	1	1	1	1	1	1	1	1
	120	1	1	1	1	1	1	0.073888	0	0			120	1	1	1	0.097859	0.435681	0.34673	0.126267	0.121152	0.132691			120	1	1	1	1	1	1	1	1	1

## Sheet: Fig 6
Fig 6F	Time（seconds）	siNC+H5-eGFP			siXRCC5+H5-eGFP			siXRCC6+H5-eGFP				Fig 6H	Time（seconds）	H5+dsDNA			H5+dsDNA+XRCC5			H5+dsDNA+XRCC6
	-10	1	1	1	1	1	1	1	1	1			-10	1	1	1	1	1	1	1	1	1
	-5	1	1	1	1	1	0.989961	1	0.998247	1			-5	0.958466	0.893435	0.981259	0.996592	0.997621	0.989638	1.00039	1.01728	0.989366
	0	0.273775	0.498208	0.507785	0.232261	0.344315	0.274427	0.177045	0.351836	0.270098			0	0.084028	0.0869448	0.0681732	0.212357	0.270453	0.187037	0.11827	0.120488	0.11031
	5	0.708344	0.871919	0.844764	0.293448	0.372855	0.35219	0.258581	0.503336	0.327507			5	0.148325	0.152389	0.112026	0.321589	0.307058	0.218397	0.198174	0.172287	0.146777
	10	0.829956	0.963165	0.88979	0.304789	0.380161	0.378239	0.27581	0.555094	0.349648			10	0.137503	0.147117	0.142354	0.262632	0.350966	0.203312	0.259419	0.212012	0.160921
	15	0.93914	0.97907	0.94158	0.35002	0.382569	0.376882	0.316186	0.557404	0.356718			15	0.105649	0.154084	0.1478	0.278944	0.342708	0.209734	0.264816	0.240975	0.178349
	20	0.882105	0.997597	0.980576	0.379216	0.394027	0.378862	0.306391	0.555719	0.366869			20	0.115259	0.131513	0.13333	0.291705	0.360993	0.236566	0.267811	0.268401	0.1739
	25	0.867915	0.996603	0.992581	0.389526	0.397756	0.374928	0.317407	0.572256	0.376405			25	0.129469	0.130778	0.151865	0.328514	0.410323	0.26121	0.24503	0.290829	0.168364
	30	0.899661	0.999578	0.998291	0.405998	0.395592	0.369883	0.316891	0.616537	0.389023			30	0.137059	0.197238	0.152654	0.374316	0.425141	0.284056	0.257789	0.312118	0.199239
	35	0.898874	0.999805	0.999231	0.404884	0.413629	0.385241	0.328205	0.640137	0.379697			35	0.12984	0.205382	0.163429	0.420666	0.479942	0.311242	0.211034	0.315021	0.213292
	40	0.895402	1	1	0.404559	0.402542	0.395333	0.348637	0.634112	0.39493			40	0.142486	0.20283	0.173129	0.459402	0.518656	0.316227	0.231305	0.316121	0.215371
	45	0.982852	1	1	0.419673	0.376352	0.412427	0.343697	0.640217	0.389604			45	0.146849	0.199355	0.147137	0.45631	0.528821	0.339361	0.212528	0.306345	0.235884
	50	1	0.999529	1	0.421788	0.361602	0.411695	0.344486	0.641365	0.405104			50	0.140946	0.193285	0.155899	0.493788	0.531705	0.358504	0.231464	0.318914	0.25822
	55	1	1	1	0.417746	0.368063	0.417365	0.373382	0.633074	0.400269			55	0.140441	0.187927	0.145885	0.487715	0.56849	0.369586	0.236243	0.328888	0.262323
	60	1	1	1	0.409741	0.372596	0.428273	0.354632	0.629531	0.410779			60	0.143398	0.163893	0.150797	0.533012	0.567712	0.346417	0.239331	0.324753	0.239755
	65	1	1	1	0.419021	0.367831	0.412103	0.368769	0.612418	0.399512			65	0.143899	0.173854	0.161122	0.523615	0.580815	0.369261	0.239292	0.336695	0.311142
	70	1	1	1	0.410664	0.3776	0.414598	0.37653	0.621795	0.413641			70	0.142085	0.175721	0.160393	0.539897	0.625339	0.365474	0.239862	0.321113	0.315963
	75	1	1	0.997426	0.418044	0.373145	0.423878	0.398562	0.625316	0.422105			75	0.13628	0.165929	0.151176	0.54727	0.649932	0.384738	0.246193	0.323884	0.325944
	80	0.993841	1	0.990156	0.424149	0.37577	0.410772	0.401385	0.644596	0.427768			80	0.137553	0.164117	0.156834	0.570409	0.656964	0.37655	0.24443	0.332759	0.315097
	85	0.96714	1	1	0.395223	0.386371	0.414652	0.393922	0.664696	0.437746			85	0.134777	0.176163	0.148095	0.57578	0.648466	0.386786	0.245046	0.339203	0.214922
	90	0.904002	1	0.996357	0.435245	0.389709	0.421626	0.406674	0.649084	0.430606			90	0.132772	0.152415	0.146091	0.572252	0.657009	0.384351	0.24924	0.329899	0.23515
	95	0.936806	1	0.992882	0.435382	0.38736	0.406784	0.429739	0.625773	0.43306			95	0.129238	0.155346	0.153838	0.547124	0.668184	0.389478	0.25206	0.329581	0.254242
	100	0.96809	1	0.998591	0.423009	0.398481	0.427487	0.430906	0.622586	0.43578			100	0.132144	0.146587	0.14861	0.5766	0.662641	0.389987	0.25229	0.313944	0.257776
	105	0.830361	1	0.997145	0.435111	0.399306	0.420593	0.434432	0.614579	0.442874
	110	1	1	0.987602	0.437878	0.399512	0.398833	0.436955	0.627639	0.448515
	115	1	1	0.995248	0.438176	0.404574	0.418369	0.430117	0.644708	0.4579
	120	1	1	0.992054	0.438774	0.398166	0.419482	0.440728	0.659365	0.460166

## Sheet: Fig 7
Fig 7B	hpi	WR			WRΔH5			WRΔH5+H5WT			WRΔH5+H5S127/130A				Fig 7H	Time（seconds）	H5WT			H5R170A/K177A
	4	0.929697	1.03874	1.03156	0.0735482	0.0676781	0.0710428	0.661968	0.643866	0.613371	0.0804833	0.078827	0.0695808			-10	1	1	1	1	1	1
	8	2.54001	2.13588	2.07748	0.085664	0.0735482	0.0761418	1.32394	1.47922	1.5208	0.0804833	0.0710428	0.0816068			-5	1	1	1	1	1	1
																0	0.275853	0.35641	0.251492	0.151285	0.184418	0.0770037
Fig 7C	hpi	WR			WRΔH5			WRΔH5+H5WT			WRΔH5+H5S127/130A					5	0.998164	0.956645	0.70904	0.493484	0.104076	0.180103
	24	6.27	6.33	6.47	2.27	2.31	2.16	6.21	6.16	5.94	2.38	2.25	2.21			10	1	0.992054	0.89033	0.356651	0.236462	0.220349
	48	6.88	6.84	7.12	2.16	2.44	2.32	6.31	6.38	6.45	2.43	2.48	2.51			15	1	0.993595	0.948567	0.314266	0.248672	0.245013
																20	1	0.979187	0.935321	0.391463	0.269614	0.274864
Fig 7I	hpi	WR			WRΔH5			WRΔH5+H5WT			WRΔH5+H5R170A/K177A					25	1	0.968386	0.901983	0.362641	0.263834	0.264679
	4	0.980193	0.960249	1.05956	0.0890245	0.0778901	0.0749128	0.789303	0.68129	0.662195	0.251223	0.359103	0.332216			30	1	1	0.956894	0.406503	0.277753	0.286168
	8	2.34411	2.44136	2.3125	0.102459	0.0982915	0.0899201	1.45612	1.62216	1.66125	0.631905	0.739104	0.789202			35	1	0.980916	0.904344	0.396905	0.20114	0.292913
																40	1	0.946596	0.965079	0.442736	0.185116	0.304564
Fig 7J	hpi	WR			WRΔH5			WRΔH5+H5WT			WRΔH5+H5R170A/K177A					45	1	0.963878	0.928786	0.400597	0.215221	0.299785
	24	6.52	6.44	6.41	2.15	2.06	2.33	6.41	6.22	6.17	3.85	3.87	3.81			50	1	0.955463	0.959509	0.44342	0.202488	0.325717
	48	7.26	7.33	7.1	2.54	2.64	2.47	6.27	6.42	6.4	4.59	4.51	4.61			55	1	0.99472	0.95937	0.433329	0.197326	0.338567
																60	1	0.998723	0.915856	0.388921	0.179614	0.341543
Fig 7L	hpi	DMSO			10% PG			15% PG								65	1	1	0.924042	0.43073	0.185558	0.338335
	4	0.946603	1.01603	1.03736	0.472357	0.412206	0.422034	0.31096	0.331095	0.290157						70	1	1	0.973651	0.45113	0.176232	0.324042
	8	2.41251	2.22579	2.31191	1.22512	1.30659	1.31567	0.789301	0.849015	0.729016						75	1	0.997595	0.961893	0.463027	0.156811	0.321797
																80	1	1	0.975382	0.442243	0.191709	0.329729
Fig 7M	hpi	DMSO			10% PG			15% PG								85	1	1	0.939565	0.468934	0.209477	0.341915
	12	6.04	5.9	5.96	5.15	5.32	5.28	4.23	4.28	4.04						90	1	0.999324	0.91896	0.460101	0.205941	0.330589
	24	6.58	6.62	6.64	5.86	5.76	5.79	5.54	5.59	5.69						95	1	0.999455	0.966115	0.461605	0.199487	0.336706
																100	1	0.999231	0.991861	0.502814	0.206256	0.349148
																105	1	1	0.995023	0.47123	0.202151	0.328567
																110	1	0.998667	0.989499	0.466527	0.208571	0.336159
																115	1	0.995868	0.981126	0.47771	0.204315	0.347707
																120	1	0.995172	0.948403	0.471641	0.207255	0.346916

## Sheet: Fig 8
Fig 8C	WR										WRΔH5										WRΔH5+H5WT										WRΔH5+H5S127/130A
	1.26	1.44	0.89	0.94	1.71	1.64	1.96	1.77	0.94	1.6	0.12	0.31	0.3	0.16	0.2	0.27	0.17	0.25	0.35	0.25	1.48	1.66	1.41	1.33	1.06	0.83	1.23	1.64	1.49	1.55	0.33	0.47	0.4	0.29	0.51	0.35	0.3	0.38	0.42	0.4
Fig 8D	WR										WRΔH5										WRΔH5+H5WT										WRΔH5+H5S127/130A
	4	5	5	6	3	2	5	4	6	4	0	0	0	0	0	1	0	2	0	1	4	5	6	6	4	4	2	4	3	2	1	1	0	0	0	3	0	0	1	2

## Sheet: S2 Fig
S2 Fig	hpi	WR			WRH5-eGFP
	24	6.33	6.24	6.36	6.41	6.31	6.28
	48	7.06	6.8	7.09	6.78	6.86	6.88
	72	6.73	6.66	6.71	6.47	6.85	6.8

## Sheet: S4 Fig
S4A Fig	siNC			siVRK1-1			siVRK1-2			siVRK1-3
	0.920643	1.01446	1.0649	0.271818	0.260745	0.283361	0.361161	0.291327	0.312237	0.409153	0.356189	0.486568
S4B Fig	siNC			siVRK2-1			siVRK2-2			siVRK2-3
	1.02057	0.958852	1.02057	0.513836	0.524633	0.543134	0.301323	0.309794	0.32295	0.381401	0.389415	0.392124
S4C Fig	siNC-Mock			siVRK1-Mock			siNC-WR			siVRK1-WR
	1.06437	0.933033	1.00696	0.219151	0.22688	0.228458	0.630689	0.505226	0.560583	0.0782011	0.0898295	0.0976209
S4D Fig	siNC-Mock			siVRK2-Mock			siNC-WR			siVRK2-WR
	0.886791	0.997692	1.13027	0.191666	0.272627	0.192776	0.346678	0.276433	0.249135	0.115156	0.105966	0.136945

## Sheet: S5 Fig
S5A Fig	siNC			siMAPK3				S5E Fig	Time（seconds）	siNC+H5-eGFP			siMAPK3+H5-eGFP			siMAPK14+H5-eGFP			siMAPK15+H5-eGFP
	1.12246	1.06284	0.814702	0.501313	0.451485	0.421285			-10	1	1	1	1	1	1	1	1	1	1	1	1
									-5	1	1	1	1	1	1	1	1	1	1	1	1
S5B Fig	siNC			siMAPK14					0	0.558405	0.65641	0.475853	0.838068	0.667941	0.657604	0.470654	0.325111	0.438313	0.260127	0.192322	0.344132
	0.997692	1.09936	0.911722	0.272076	0.413191	0.581325			5	0.798046	0.956645	0.998164	0.991861	0.878606	0.814435	0.659802	0.561768	0.834242	0.406757	0.274264	0.472554
									10	0.831692	0.992054	1	1	0.92758	0.851934	0.789282	0.53317	0.902889	0.48262	0.301885	0.507013
S5C Fig	siNC			siMAPK15					15	0.939492	0.993595	1	1	0.983665	0.872447	0.731841	0.603094	0.988171	0.470005	0.285768	0.565106
	1.01162	1.07336	0.915023	0.481458	0.523151	0.46099			20	0.984642	0.979187	1	0.995414	1	0.902591	0.769475	0.622955	1	0.553385	0.312523	0.520716
									25	0.99528	0.968386	1	1	1	0.88935	0.804803	0.697001	1	0.545136	0.340063	0.583639
									30	0.989526	1	1	1	1	0.861348	0.851389	0.748825	1	0.53811	0.293556	0.605617
									35	0.995929	0.980916	1	1	1	0.966164	0.818125	0.745624	1	0.565216	0.282349	0.626156
									40	1	0.946596	1	1	1	0.863546	0.690164	0.827487	1	0.523729	0.294669	0.651389
									45	1	0.963878	1	1	1	0.984833	0.639912	0.922452	1	0.551404	0.359788	0.562012
									50	1	0.955463	1	1	1	0.941121	0.635978	1	1	0.512603	0.350725	0.558242
									55	1	0.99472	1	1	1	0.934283	0.693365	1	1	0.519658	0.381304	0.580112
									60	1	0.998723	1	1	1	0.988847	0.671658	1	1	0.558567	0.374794	0.536725
									65	1	1	1	1	0.99886	0.949153	0.646723	0.992322	1	0.582742	0.377182	0.585104
									70	1	1	1	1	1	0.986488	0.763206	0.999104	1	0.548337	0.362989	0.539683
									75	1	0.997595	1	1	1	0.970425	0.751785	1	1	0.600569	0.40936	0.581604
									80	1	1	1	1	1	0.946222	0.705956	0.990396	1	0.592701	0.413702	0.511192
									85	1	1	1	1	1	0.930567	0.764889	0.995685	1	0.570371	0.452068	0.453099
									90	1	0.999324	1	1	1	0.987844	0.796933	1	1	0.566327	0.420295	0.413621
									95	1	0.999455	1	1	1	0.979976	0.767819	1	1	0.558134	0.452774	0.364347
									100	1	0.999231	1	1	1	0.971021	0.778891	0.989148	1	0.579053	0.447429	0.377641
									105	1	1	1	1	1	0.993055	0.73241	1	1	0.597695	0.528991	0.415521
									110	1	0.998667	1	1	1	0.997233	0.693853	0.992322	1	0.595009	0.466178	0.427839
									115	1	0.995868	1	1	1	0.962989	0.719604	0.966571	1	0.642383	0.500691	0.383829
									120	1	0.995172	1	1	1	0.981792	0.746139	0.980327	1	0.671932	0.488943	0.376476
